# Supplementary material for: Selenomethionine Counteracts T-2 Toxin-Induced Liver Injury by Mitigating Oxidative Stress Damage Through the Enhancement of Antioxidant Enzymes
Source: Antioxidants (Basel). 2025 Jul 15;14(7):866. doi: 10.3390/antiox14070866 (PMC12292169; doi:10.3390/antiox14070866)
Supplement: Supplementary file 1 [file antioxidants-14-00866-s001.zip]

Archive with 1 entries (1 files):
- antioxidants-3668493-supplementary.pdf
